# Supplementary material for: Effects of lumbar disc injury and nociception on trunk motor control during rat locomotion
Source: Exp Brain Res. 2026 Jul 4;244(8):149. doi: 10.1007/s00221-026-07350-6 (PMC13332984; doi:10.1007/s00221-026-07350-6)
Supplement: Supplementary file 2 — Supplementary Material 2 [file 221_2026_7350_MOESM2_ESM.xlsx]

## Sheet: kinematics
participant	cycleDuration_baseline	cycleDuration_IVD	cycleDuration_HS	cycleDuration_analgesia	pelvicAngle_baseline	pelvicAngle_IVD	pelvicAngle_HS	pelvicAngle_analgesia	timing_baseline	timing_IVD	timing_HS	timing_analgesia	sd_pelvic_baseline	sd_pelvic_IVD	sd_pelvic_HS	sd_pelvic_analgesia	lumbarAngle_baseline	lumbarAngle_IVD	lumbarAngle_HS	lumbarAngle_analgesia	sd_lumbar_baseline	sd_lumbar_IVD	sd_lumbar_HS	sd_lumbar_analgesia	spineAngle_baseline	spineAngle_IVD	spineAngle_HS	spineAngle_analgesia	sd_spine_baseline	sd_spine_IVD	sd_spine_HS	sd_spine_analgesia	asymmetry_baseline	asymmetry_IVD	asymmetry_HS	asymmetry_analgesia
S01	0.337841	0.326419	0.335645	0.2971	13.7646	13.2207	12.9338	12.1893	50.5	50.2297	49.5645	50.24	1.35204	1.46041	1.02423	1.39509	15.8504	15.92	14.9469	13.2569	1.60681	1.77701	1.37325	2.30085	2.95619	3.33711	4.91963	3.50715	0.888629	0.89065	1.23874	1.72761	11.0075	4.84755	6.05968	12.5978
S03	0.337647	0.311383	0.34625	0.325	11.879	13.4227	15.3105	16.3102	51.0882	49.2553	49.4167	47.75	1.17351	1.29806	1.30582	1.09472	14.5697	14.7059	15.2601	17.5346	1.57781	1.94227	1.74486	1.24588	3.34743	1.98347	2.02168	1.74851	1.37228	1.45495	1.22038	0.690878	29.3188	10.1395	18.372	12.9272
S04	0.31	0.32	0.31598	0.323587	13.9014	13.2748	12.1245	12.7948	50.08	52.1429	51.0588	50.9022	1.3	1.22	1.31823	1.29781	15.5644	15.2505	13.7261	14.1586	1.41507	1.63611	1.52922	1.55564	3.08	2.57	2.52303	2.9502	3.08364	2.56978	1.09622	1.48787	6.44	21.7	9.74509	14.3449
S05	0.350769	0.351	0.338649	0.336842	11.736	9.251	9.76124	9.70732	51.6154	54	52.0541	54	1.05376	1.29623	1.34363	1.41113	13.9532	12.7366	13.4867	13.5548	1.34873	1.77068	1.52673	1.61808	3.63464	3.76467	3.75973	3.97506	0.762741	1.19852	1.10107	1.27823	8.52187	17.0674	15.5955	14.8116
S06	0.33012	0.322021	NaN	0.3075	12.9217	11.8728	NaN	9.40415	50.3855	50.5106	NaN	49.25	1.13633	1.26749	NaN	1.35826	13.2434	16.1041	NaN	14.0998	1.2973	1.66273	NaN	2.19209	2.37083	7.18679	NaN	10.2348	0.963659	1.40149	NaN	1.59437	8.16942	3.85251	NaN	19.4067
S07	0.314569	0.314936	0.312794	0.312099	13.0398	12.7856	13.3549	13.4463	50.0517	50.5897	50.4216	50.7284	1.43996	1.19385	1.24781	1.14379	13.5306	13.0807	13.2571	14.1914	1.5144	1.28454	1.46662	1.30755	1.82643	3.35028	3.54193	4.14477	0.750506	0.707159	1.01838	0.744059	16.6514	8.10985	5.44451	2.89438
S08	0.287759	0.288182	0.289	0.269615	13.4529	13.6807	13.7352	13.6356	51.3448	50.2727	48.7333	50.9615	1.61291	1.78568	1.15515	1.61747	12.5775	13.2827	12.8529	13.2319	1.93677	2.18572	1.13617	1.75253	2.43181	0.830101	1.08284	1.73481	1.45893	1.37225	0.612919	1.21055	7.22038	19.6911	44.2567	18.1322
S09	0.320238	0.293909	0.317414	0.320595	15.0186	12.3633	14.1888	12.1439	52.381	50.8182	49.1724	51.2381	1.76383	1.50467	1.76536	1.60092	18.8226	16.6463	18.774	17.3239	1.96409	2.07809	2.16413	1.9416	4.80358	4.77526	5.13989	5.33968	1.82175	1.44094	1.06403	1.39433	7.27279	11.9485	8.40147	9.31098
S10	0.320707	NaN	0.325448	0.334337	12.4882	NaN	14.971	13.5886	49.8152	NaN	49.8433	50.2711	1.10968	NaN	1.09562	0.956008	13.0029	NaN	15.4742	14.6269	1.21567	NaN	1.4393	1.13598	0.990323	NaN	2.03181	1.58375	0.680755	NaN	0.923552	0.738635	4.01535	NaN	10.7855	2.26653
S12	0.306613	0.310211	0.322232	0.314896	15.7582	15.9196	16.2285	15.7289	49.6774	49.6737	50.3929	50.4688	1.1163	1.45458	1.24363	1.18661	14.5239	17.4129	17.0854	17.502	1.2541	1.60717	1.39411	1.35146	1.8531	2.19807	1.99736	2.88977	1.10998	1.09603	0.746316	0.873838	30.7366	4.52536	2.77574	3.60248
S13	0.298673	0.307703	0.286579	0.305952	10.5889	10.7662	11.1423	11.4878	50.5714	50.6757	50.2105	49.8095	1.1665	0.940391	1.07173	1.07456	10.8121	14.1781	12.9122	12.6725	1.60905	1.12695	1.0934	1.30602	1.66326	3.91632	2.10128	1.35095	1.55923	0.868262	0.739573	0.956076	21.9055	5.40966	2.78579	9.91344

## Sheet: multifidus
	peak_R				peak_L				min_R				min_L				mean_R				mean_L				sd_R				sd_L				correlation	Fisher z transform
subject	baseline	IVD injury	HS	analgesia	baseline	IVD injury	HS	analgesia	baseline	IVD injury	HS	analgesia	baseline	IVD injury	HS	analgesia	baseline	IVD injury	HS	analgesia	baseline	IVD injury	HS	analgesia	baseline	IVD injury	HS	analgesia	baseline	IVD injury	HS	analgesia	baseline	IVD injury	HS	analgesia
S01	1	0.945022	1.5928	1.01658	1	0.931016	1.22851	0.83697	0.111588	0.21159	0.0879514	0.247228	0.160824	0.195628	0.0892455	0.343014	0.410452	0.486728	0.427123	0.582713	0.511257	0.484277	0.46188	0.576121	0.231038	0.382269	0.288644	0.509204	0.302899	0.320009	0.28846	0.463159	0.847956	0.972955	0.647523	0.950479
S03	1	1.07148	1.02773	1.18687	1	0.891758	1.15244	1.18028	0.282078	0.511503	0.268246	0.181024	0.385623	0.328224	0.253219	0.189917	0.497495	0.713738	0.487799	0.469776	0.627167	0.497146	0.489877	0.390151	0.280396	0.501855	0.246976	0.179661	0.376345	0.299426	0.268461	0.152121	1.15682	1.04537	1.33308	1.52752
S05	1	2.38426	1.49805	1.69862	1	0.356925	0.429647	0.335702	0.200668	0.0575643	0.0904251	0.135604	0.0360278	0.0662488	0.0838854	0.0941456	0.41395	0.725906	0.477175	0.66379	0.323351	0.167602	0.192892	0.18743	0.204156	0.601915	0.358123	0.637736	0.262905	0.105342	0.141885	0.139814	1.02033	0.847956	1.09861	0.996215
S06
S07	1	1.49857	1.26653	1.16945					0.127095	0.135824	0.148767	0.154632					0.377929	0.525927	0.555438	0.432052					0.335753	0.423377	0.444395	0.343544
S08	1	2.04097	2.55426	2.12348	1	2.34256	2.07664	1.61173	0.549611	0.819447	0.871085	0.770064	0.509926	0.690532	0.489914	0.517326	0.760431	1.26912	1.35965	1.27279	0.743955	1.29009	1.22109	0.943617	0.256288	0.488767	0.478196	0.414841	0.353694	0.8433	0.666997	0.55793	0.662463	-0.662463	-0.376886	-0.223656
S09	1	0.772876	0.721877	0.822151	1	1.77627	0.569167	1.57307	0.236866	0.309765	0.367744	0.463702	0.490521	0.466676	0.31795	0.518864	0.5544	0.482987	0.511292	0.627205	0.713794	0.942	0.45157	0.905861	0.283692	0.243283	0.204621	0.317518	0.4496	0.695846	0.221454	0.697869
S10
S12	1	1.0043	0.533504	1.01535					0.125572	0.273029	0.25608	0.100467					0.404558	0.519668	0.353488	0.411809					0.190708	0.360982	0.274849	0.238087

## Sheet: longissimus
	peak_R				peak_L				min_R				min_L				mean_R				mean_L				sd_R				sd_L				correlation	Fisher z transform
subject	baseline	IVD injury	HS	analgesia	baseline	IVD injury	HS	analgesia	baseline	IVD injury	HS	analgesia	baseline	IVD injury	HS	analgesia	baseline	IVD injury	HS	analgesia	baseline	IVD injury	HS	analgesia	baseline	IVD injury	HS	analgesia	baseline	IVD injury	HS	analgesia	baseline	IVD injury	HS	analgesia
S06
S08	1	0.826456	0.677054	0.74451	1	1.2928	1.19429	0.74838	0.287396	0.362484	0.3242	0.302492	0.318896	0.449329	0.386951	0.397763	0.552244	0.529643	0.45905	0.426406	0.708656	0.787438	0.759597	0.537744	0.354284	0.280372	0.170691	0.166713	0.484794	0.517292	0.388884	0.208993	-0.354093	-0.435611	-0.192337	-0.847956
S09	1	0.514469	0.51965	0.588605	1	0.848975	1.11883	0.719929	0.309439	0.261922	0.271604	0.362108	0.223438	0.181454	0.217798	0.202332	0.679319	0.390908	0.373981	0.469204	0.63126	0.551084	0.618249	0.49953	0.256348	0.166256	0.122595	0.18674	0.537064	0.446782	0.439561	0.455588	-0.604156	-0.972955	-1.29334	0.161387
S10
S12	1	1.63474	1.24832	1.71065	1	1.15231	1.10987	1.26585	0.3487	0.326013	0.395717	0.320239	0.747437	0.433378	0.584916	0.332664	0.67685	0.950641	0.800715	0.969137	0.897285	0.855732	0.853005	0.803703	0.228517	0.50047	0.494053	0.479269	0.127064	0.385318	0.413044	0.317689	-0.354093	-0.972955	-1.29334	-0.472231
S13	1	1.02691	0.869354	0.898168	1	0.470113	0.583298	0.482689	0.582685	0.281282	0.351256	0.314764	0.470135	0.205989	0.180624	0.208699	0.810543	0.691343	0.631161	0.643605	0.74371	0.353852	0.384582	0.36385	0.438845	0.286222	0.255975	0.2887	0.424333	0.132344	0.138047	0.136005	-0.996215	0.171667	-0.0500417	-0.100335
